# Supplementary material for: Pathogenic Variants of SLC22A12 (URAT1) and SLC2A9 (GLUT9) in Spanish Patients with Renal Hypouricemia: Founder Effect of SLC2A9 Variant c.374C>T; p.(T125M)
Source: Int J Mol Sci. 2023 May 8;24(9):8455. doi: 10.3390/ijms24098455 (PMC10179447; doi:10.3390/ijms24098455)
Supplement: Supplementary file 1 [file ijms-24-08455-s001.zip]

Archive with 1 entries (1 files):
- ijms-2365849-supplementary.pdf
